# Supplementary material for: Evaluation of ChatGPT-4 as an Online Outpatient Assistant in Puerperal Mastitis Management: Content Analysis of an Observational Study
Source: JMIR Med Inform. 2025 Jul 24;13:e68980. doi: 10.2196/68980 (PMC12288767; doi:10.2196/68980)
Supplement: Multimedia Appendix 3 [file medinform-v13-e68980-s003.xlsx]

## Sheet: Sayfa1
	Cevap NO	Kapsam	OFA	FD	AHK	EK	MHB		DISCERN Skoru	JAMA Benchmark Kriterleri:	Flesch-Kincaid Okuma Zorluğu Skoru:
	1	Genel Bilgi	25	22	23	22	20		29	0	15.8
	2	Genel Bilgi	25	23	25	21	21		17	0	18.7
	3	Semptom ve Teşhis	25	25	25	21	22		17	0	13.7
	4	Semptom ve Teşhis	18	21	24	17	21		25	0	15.8
	5	Semptom ve Teşhis	25	24	24	24	21		17	0	14.7
	6	Semptom ve Teşhis	25	24	25	19	22		30	0	14.1
	7	Semptom ve Teşhis	25	24	24	21	21		30	0	13.8
	8	Semptom ve Teşhis	25	23	25	17	20		30	0	15.8
	9	Tedavi	25	24	25	21	22		31	0	15.4
	10	Tedavi	25	23	24	23	21		31	0	20.5
	11	Prognoz	25	22	25	21	18		31	0	15.4
	12	Prognoz	25	22	25	23	22		31	0	14.2
	13	Prognoz	25	22	25	20	19		30	0	17.2
	14	Prognoz	22	24	24	22	21		31	0	17.7
	15	Prognoz	25	22	25	21	21		31	0	14.8
	Soru - Cevap No	Cevaplayan	Kapsam	Yeterli Uzunluk (1-5)	Anlaşılabilir Dil (1-5)	Doğruluk (1-5)	Literatüre uyum (1-5)	Hasta güvenliği (1-5)	Toplam
	1) Puerperal mastit nedir?	Oğuzhan	Genel Bilgi	5	5	5	5	5	25
	2) Puerperal mastitin yaygın nedenleri nelerdir?	Oğuzhan	Genel Bilgi	5	5	5	5	5	25
	3) Puerperal mastitin belirtileri nelerdir?	Oğuzhan	Semptom ve Teşhis	5	5	5	5	5	25
	4)Memede mastit olması sütün kesilmesine neden olur mu?	Oğuzhan	Semptom ve Teşhis	4	4	3	3	4	18
	5) Puerperal mastit nasıl teşhis edilir?	Oğuzhan	Semptom ve Teşhis	5	5	5	5	5	25
	6) Puerperal mastit ile meme apsesi arasındaki fark nedir?	Oğuzhan	Semptom ve Teşhis	5	5	5	5	5	25
	7) Puerperal mastit ve süt birikimi (stazı) arasındaki fark nedir?	Oğuzhan	Semptom ve Teşhis	5	5	5	5	5	25
	8) Granülomatöz mastit puerperal mastit ile karışabilir mi?	Oğuzhan	Semptom ve Teşhis	5	5	5	5	5	25
	9) Puerperal mastit nasıl tedavi edilir?	Oğuzhan	Tedavi	5	5	5	5	5	25
	10) Antibiyotik tedavisi puerperal mastit için her zaman gerekli midir?	Oğuzhan	Tedavi	5	5	5	5	5	25
	11) Puerperal mastit olan bir anne emzirmeye devam edebilir mi?	Oğuzhan	Prognoz	5	5	5	5	5	25
	12) Puerperal mastitin tekrarlama riski var mı?	Oğuzhan	Prognoz	5	5	5	5	5	25
	13) Puerperal mastit uzun vadede hangi komplikasyonlara yol açabilir?	Oğuzhan	Prognoz	5	5	5	5	5	25
	14)Mastit tedavisinden sonra memede sertlik kalır mı?	Oğuzhan	Prognoz	5	5	5	5	5	25
	15)Mastit oluşumunu önlemek için neler yapılmalıdır?	Oğuzhan	Prognoz	4	4	5	5	4	22
	1) Puerperal mastit nedir?	Enes	Genel Bilgi	5	5	4	3	5	22
	2) Puerperal mastitin yaygın nedenleri nelerdir?	Enes	Genel Bilgi	4	5	4	3	5	21
	3) Puerperal mastitin belirtileri nelerdir?	Enes	Semptom ve Teşhis	4	5	4	3	5	21
	4)Memede mastit olması sütün kesilmesine neden olur mu?	Enes	Semptom ve Teşhis	4	4	3	2	4	17
	5) Puerperal mastit nasıl teşhis edilir?	Enes	Semptom ve Teşhis	5	5	5	4	5	24
	6) Puerperal mastit ile meme apsesi arasındaki fark nedir?	Enes	Semptom ve Teşhis	4	4	4	3	4	19
	7) Puerperal mastit ve süt birikimi (stazı) arasındaki fark nedir?	Enes	Semptom ve Teşhis	4	5	4	3	5	21
	8) Granülomatöz mastit puerperal mastit ile karışabilir mi?	Enes	Semptom ve Teşhis	4	4	3	2	4	17
	9) Puerperal mastit nasıl tedavi edilir?	Enes	Tedavi	4	4	4	4	5	21
	10) Antibiyotik tedavisi puerperal mastit için her zaman gerekli midir?	Enes	Tedavi	4	5	5	4	5	23
	11) Puerperal mastit olan bir anne emzirmeye devam edebilir mi?	Enes	Prognoz	4	5	4	3	5	21
	12) Puerperal mastitin tekrarlama riski var mı?	Enes	Prognoz	5	5	5	3	5	23
	13) Puerperal mastit uzun vadede hangi komplikasyonlara yol açabilir?	Enes	Prognoz	4	5	4	3	4	20
	14)Mastit tedavisinden sonra memede sertlik kalır mı?	Enes	Prognoz	5	5	4	3	5	22
	15)Mastit oluşumunu önlemek için neler yapılmalıdır?	Enes	Prognoz	5	4	4	3	5	21
	1) Puerperal mastit nedir?	Fatih Hoca	Genel Bilgi	4	5	5	4	4	22
	2) Puerperal mastitin yaygın nedenleri nelerdir?	Fatih Hoca	Genel Bilgi	5	4	5	4	5	23
	3) Puerperal mastitin belirtileri nelerdir?	Fatih Hoca	Semptom ve Teşhis	5	5	5	5	5	25
	4)Memede mastit olması sütün kesilmesine neden olur mu?	Fatih Hoca	Semptom ve Teşhis	4	4	4	4	5	21
	5) Puerperal mastit nasıl teşhis edilir?	Fatih Hoca	Semptom ve Teşhis	5	5	5	5	4	24
	6) Puerperal mastit ile meme apsesi arasındaki fark nedir?	Fatih Hoca	Semptom ve Teşhis	5	5	5	4	5	24
	7) Puerperal mastit ve süt birikimi (stazı) arasındaki fark nedir?	Fatih Hoca	Semptom ve Teşhis	4	5	5	5	5	24
	8) Granülomatöz mastit puerperal mastit ile karışabilir mi?	Fatih Hoca	Semptom ve Teşhis	5	4	4	5	5	23
	9) Puerperal mastit nasıl tedavi edilir?	Fatih Hoca	Tedavi	4	5	5	5	5	24
	10) Antibiyotik tedavisi puerperal mastit için her zaman gerekli midir?	Fatih Hoca	Tedavi	5	5	4	4	5	23
	11) Puerperal mastit olan bir anne emzirmeye devam edebilir mi?	Fatih Hoca	Prognoz	4	4	5	4	5	22
	12) Puerperal mastitin tekrarlama riski var mı?	Fatih Hoca	Prognoz	5	5	4	4	4	22
	13) Puerperal mastit uzun vadede hangi komplikasyonlara yol açabilir?	Fatih Hoca	Prognoz	4	4	5	5	4	22
	14)Mastit tedavisinden sonra memede sertlik kalır mı?	Fatih Hoca	Prognoz	5	5	5	4	5	24
	15)Mastit oluşumunu önlemek için neler yapılmalıdır?	Fatih Hoca	Prognoz	4	4	5	5	4	22
	1) Puerperal mastit nedir?	Hakan Hoca	Genel Bilgi	5	5	5	4	4	23
	2) Puerperal mastitin yaygın nedenleri nelerdir?	Hakan Hoca	Genel Bilgi	5	5	5	5	5	25
	3) Puerperal mastitin belirtileri nelerdir?	Hakan Hoca	Semptom ve Teşhis	5	5	5	5	5	25
	4)Memede mastit olması sütün kesilmesine neden olur mu?	Hakan Hoca	Semptom ve Teşhis	4	5	5	5	5	24
	5) Puerperal mastit nasıl teşhis edilir?	Hakan Hoca	Semptom ve Teşhis	4	5	5	5	5	24
	6) Puerperal mastit ile meme apsesi arasındaki fark nedir?	Hakan Hoca	Semptom ve Teşhis	5	5	5	5	5	25
	7) Puerperal mastit ve süt birikimi (stazı) arasındaki fark nedir?	Hakan Hoca	Semptom ve Teşhis	4	5	5	5	5	24
	8) Granülomatöz mastit puerperal mastit ile karışabilir mi?	Hakan Hoca	Semptom ve Teşhis	5	5	5	5	5	25
	9) Puerperal mastit nasıl tedavi edilir?	Hakan Hoca	Tedavi	5	5	5	5	5	25
	10) Antibiyotik tedavisi puerperal mastit için her zaman gerekli midir?	Hakan Hoca	Tedavi	5	4	5	5	5	24
	11) Puerperal mastit olan bir anne emzirmeye devam edebilir mi?	Hakan Hoca	Prognoz	5	5	5	5	5	25
	12) Puerperal mastitin tekrarlama riski var mı?	Hakan Hoca	Prognoz	5	5	5	5	5	25
	13) Puerperal mastit uzun vadede hangi komplikasyonlara yol açabilir?	Hakan Hoca	Prognoz	5	5	5	5	5	25
	14)Mastit tedavisinden sonra memede sertlik kalır mı?	Hakan Hoca	Prognoz	5	5	5	4	5	24
	15)Mastit oluşumunu önlemek için neler yapılmalıdır?	Hakan Hoca	Prognoz	5	5	5	5	5	25
	1) Puerperal mastit nedir?	Hüseyin	Genel Bilgi	3	5	4	4	4	20
	2) Puerperal mastitin yaygın nedenleri nelerdir?	Hüseyin	Genel Bilgi	4	5	4	4	4	21
	3) Puerperal mastitin belirtileri nelerdir?	Hüseyin	Semptom ve Teşhis	5	5	4	4	4	22
	4)Memede mastit olması sütün kesilmesine neden olur mu?	Hüseyin	Semptom ve Teşhis	4	5	4	4	4	21
	5) Puerperal mastit nasıl teşhis edilir?	Hüseyin	Semptom ve Teşhis	4	5	4	4	4	21
	6) Puerperal mastit ile meme apsesi arasındaki fark nedir?	Hüseyin	Semptom ve Teşhis	5	5	4	4	4	22
	7) Puerperal mastit ve süt birikimi (stazı) arasındaki fark nedir?	Hüseyin	Semptom ve Teşhis	4	5	4	4	4	21
	8) Granülomatöz mastit puerperal mastit ile karışabilir mi?	Hüseyin	Semptom ve Teşhis	4	4	4	4	4	20
	9) Puerperal mastit nasıl tedavi edilir?	Hüseyin	Tedavi	5	5	4	4	4	22
	10) Antibiyotik tedavisi puerperal mastit için her zaman gerekli midir?	Hüseyin	Tedavi	4	5	4	4	4	21
	11) Puerperal mastit olan bir anne emzirmeye devam edebilir mi?	Hüseyin	Prognoz	4	5	3	3	3	18
	12) Puerperal mastitin tekrarlama riski var mı?	Hüseyin	Prognoz	5	5	4	4	4	22
	13) Puerperal mastit uzun vadede hangi komplikasyonlara yol açabilir?	Hüseyin	Prognoz	4	5	3	3	4	19
	14)Mastit tedavisinden sonra memede sertlik kalır mı?	Hüseyin	Prognoz	4	5	4	4	4	21
	15)Mastit oluşumunu önlemek için neler yapılmalıdır?	Hüseyin	Prognoz	4	5	4	4	4	21
